# Supplementary material for: Nationwide Surveillance on Antimicrobial Resistance Profiles of Enterococcus faecium and Enterococcus faecalis Isolated from Healthy Food Animals in South Korea, 2010 to 2019
Source: Microorganisms. 2021 Apr 26;9(5):925. doi: 10.3390/microorganisms9050925 (PMC8144984; doi:10.3390/microorganisms9050925)
Supplement: Supplementary file 1 [file microorganisms-09-00925-s001.zip]

Archive with 1 entries (1 files):
- microorganisms-1194159-supplementary.pdf
